# Supplementary material for: Effects of Antibiotic De-Escalation on Outcomes in Severe Community-Acquired Pneumonia: An Inverse Propensity Score-Weighted Analysis
Source: Antibiotics (Basel). 2025 Jul 17;14(7):716. doi: 10.3390/antibiotics14070716 (PMC12291714; doi:10.3390/antibiotics14070716)
Supplement: Supplementary file 1 [file antibiotics-14-00716-s001.zip]

Archive with 1 entries (1 files):
- antibiotics-3747022-supplementary.pdf
